# Supplementary material for: The impact of glycemic status on radiological manifestations of pulmonary tuberculosis in diabetic patients
Source: PLoS One. 2017 Jun 19;12(6):e0179750. doi: 10.1371/journal.pone.0179750 (PMC5476287; doi:10.1371/journal.pone.0179750)
Supplement: S1 Table — Raw data of TBDM group. Excel table containing gender, age, smoking status, HbA1c level, and CXR and thoracic CT scan findings of diabetic PTB patients (TBDM group). (XLSX) [file pone.0179750.s001.xlsx]

## Sheet: CXR, DM
	Demographics					Unusual findings									Usual findings				Extent
		Gender				Primary TB					Others
Case No.	HbA1C (%)	Male	Female	Age	Ever smoking	Lower lung field TB alone	LAP alone	Pleural effusion alone	> 1 of them	Total	Miliary lesions	Disseminated lesions	Negative	Total	Fibronodular lesion without cavitation	Patchy heterogeneous consolidation	Bronchogenic spreading	Tuberculoma	Minimal	Moderately advanced	Far advanced
1	12.9	1		89								1		1		1	1				1
2	8.8	1		76	1												1		1
3	10.6	1		80												1	1			1
4	11.1	1		92							1			1							1
5	7.2	1		53	1											1	1			1
6	6.8		1	58	1	1				1						1	1			1
7	11.2	1		66	1				1	1						1					1
8	6.4	1		60	1	1				1						1			1
9	8.2	1		64	1										1				1
10	6.5	1		64	1										1				1
11	16.2	1		33	1	1				1						1				1
12	11.4	1		70												1		1	1
13	10.5		1	57													1			1
14	6.5	1		83												1	1				1
15	9.4	1		55	1				1	1						1	1				1
16	9.5	1		94	1				1	1						1	1			1
17	7	1		53	1											1	1		1
18	9.9	1		62											1			1	1
19	10.6		1	48					1	1					1	1				1
20	12.9		1	52													1	1		1
21	12		1	63	1										1		1			1
22	7.2	1		74	1											1			1
23	12.8		1	42		1				1					1		1			1
24	5.7	1		56	1												1	1	1
25	6.3		1	83		1				1						1			1
26	14.8		1	75	1	1				1					1				1
27	8.2	1		48											1				1
28	9.3	1		57	1										1	1	1			1
29	11.6	1		37	1				1	1						1	1			1
30	7.6		1	87											1	1	1		1
31	6.8		1	42	1										1				1
32	9.4	1		87					1	1						1				1
33	6.9		1	66	1										1	1	1			1
34	11.3	1		74											1	1	1			1
35	7.8	1		62											1			1	1
36	14.5	1		71	1				1	1					1	1	1			1
37	10.5		1	94					1	1					1		1			1
38	6.8		1	77					1	1						1				1
39	7.7	1		76	1				1	1					1	1	1			1
40	13.5	1		53		1				1						1	1			1
41	10.2	1		68	1											1	1			1
42	13.3	1		39											1			1	1
43	7.1	1		81					1	1						1	1		1
44	7.6	1		81	1	1				1					1	1	1			1
45	7.6	1		72	1	1				1					1	1	1			1
46	10.9	1		67		1				1					1	1				1
47	7.8	1		76	1										1	1	1			1
48	12.5	1		76					1	1							1			1
49	8.2	1		50	1										1	1	1			1
50	6	1		90	1										1				1
51	9.2	1		27												1	1			1
52	11.4	1		48	1											1	1			1
53	6.5	1		53		1				1										1
54	9.6	1		59	1											1	1			1
55	9.4	1		60											1		1			1
56	10.1	1		62	1						1			1		1					1
57	10.4	1		62				1		1										1
58	8.6	1		63	1	1				1										1
59	8.3	1		64											1	1	1			1
60	7.5	1		67	1										1		1		1
61	6.1		1	70											1		1		1
62	8.3		1	71	1						1			1							1
63	11.5	1		73											1		1			1
64	9.1		1	72	1	1				1									1
65	8.4		1	77							1			1							1
66	10.1		1	77					1	1									1
67	7.3	1		78	1										1	1	1			1
68	7		1	80											1	1				1
69	10.8	1		82	1											1	1	1		1
70	6.7	1		82											1	1	1			1
71	10.8	1		84											1		1			1
72	7.6	1		83	1											1	1			1
73	7.1	1		84					1	1										1
74	6.3	1		84	1										1					1
75	8	1		86	1											1	1			1
76	5.8	1		86	1										1				1
77	6.2		1	88		1				1										1
78	6.2	1		87													1		1
79	8.6	1		87											1		1			1
80	7.6		1	90											1	1	1			1
81	6.7	1		90					1	1										1
82	5.5		1	92											1		1			1
83	6.9	1		93	1										1	1	1			1
84	13.7	1		93								1		1	1	1	1				1
85	7.8	1		95	1										1	1	1			1
86	7.1	1		96											1	1	1			1
87	6.1		1	83												1	1			1
88	12.8		1	80											1	1	1				1
89	8.8	1		77	1											1	1			1
90	7.8	1		84											1	1			1
91	8.2	1		83	1												1			1
92	6.6	1		87											1		1			1
93	6.4	1		80													1		1
94	9.2	1		71	1										1				1
95	10.5	1		53								1		1		1	1				1
96	8.8		1	68	1											1	1			1
97	7.7	1		87											1				1
98	5.8	1		75	1										1		1			1
99	7.1	1		76	1										1				1
100	6.7	1		53	1										1				1
101	10.1	1		83	1							1		1		1	1				1
102	7.7	1		87												1	1		1
103	8.6	1		70	1										1	1			1
104	6.2	1		71							1			1							1
105	8.9	1		79	1											1	1			1
106	6.6	1		83											1		1		1
107	6.2	1		93	1										1	1	1			1
108	10.4		1	66												1	1			1
109	9.9	1		80	1											1			1
110	9.6		1	61											1			1	1
111	8.1	1		83											1				1
112	15.9		1	67	1										1		1	1		1
113	10.9	1		84				1		1									1
114	7.5		1	83													1			1
115	8.8	1		57	1											1	1			1
116	7.6	1		54	1										1			1	1
117	6	1		85											1				1
118	6.8	1		84	1										1		1		1
119	11.7	1		54	1										1		1		1
120	8.6		1	92											1	1	1			1
121	6.4		1	80												1				1
122	6.7	1		88											1		1		1
123	16.4	1		80	1										1	1					1
124	5.5	1		87	1											1	1			1
125	8.4	1		81	1										1					1
126	8.1	1		65	1										1		1		1
127	9	1		81	1												1			1
128	11.4	1		86	1													1	1
129	14.4	1		55													1			1
130	8.1	1		78													1			1
131	9.3	1		98	1	1				1										1
132	8.5	1		25		1				1									1
133	9	1		77								1		1						1
134	9.3	1		85									1	1					1
135	7.9	1		63	1										1			1	1
136	6.6		1	81											1	1				1
137	6.2	1		81				1		1										1
138	12.5		1	62					1	1										1
139	7.3	1		86											1		1		1
140	7.1	1		84	1										1		1		1
141	10.4	1		54											1	1	1			1
142	6.6	1		62	1										1				1
143	13.1	1		43	1											1	1				1
144	9	1		73											1		1			1
145	6.3	1		49	1										1		1			1
146	7.1		1	72											1		1		1
147	9.5	1		44	1										1		1			1
148	9.5	1		57												1	1			1
149	13.1	1		85	1	1				1										1
150	7.5	1		85											1	1	1		1
151	8.9	1		91	1										1	1	1			1
152	12.5	1		81											1		1		1
153	7.7	1		80	1	1				1									1
154	8.4	1		84											1				1
155	11.8	1		58	1										1		1	1		1
156	5.4	1		29											1				1
157	8.2	1		59											1		1		1
158	8	1		77												1	1			1
159	9.2		1	57	1				1	1										1
160	8.5	1		86													1			1
161	8.3	1		88	1				1	1										1
162	6.3	1		86											1				1
163	12.9	1		50	1											1	1	1		1
164	8	1		87											1		1			1
165	5.2	1		82											1	1	1			1
166	5.6		1	84												1				1
167	8	1		78	1										1		1		1
168	6.3	1		71	1										1				1
169	5.8	1		86											1		1			1
170	12.2	1		72	1										1	1	1			1
171	6.8	1		85	1											1	1			1
172	11.1	1		62		1				1										1
173	10.2	1		59									1	1					1
174	8	1		83		1				1									1
175	15.4	1		50	1							1		1	1		1				1
176	13.1	1		69	1										1	1	1			1
177	8	1		59														1	1
178	5.6	1		72	1	1				1										1
179	6.8	1		87											1				1
180	6.8	1		76	1				1	1									1
181	9.6	1		88											1				1
182	9.7	1		82		1				1										1
183	8.9	1		83											1		1		1
184	8	1		91	1										1		1			1
185	7.9	1		62	1										1		1	1		1
186	8	1		30												1	1			1
187	9.1		1	90											1				1
188	9.8	1		71													1			1
189	7		1	64											1	1	1			1
190	7.9	1		49	1										1			1	1
191	14.5	1		81					1	1										1
192	8.3		1	94											1		1		1
193	9.7	1		73	1						1			1							1
194	7.2	1		64														1	1
195	10.2	1		58	1										1	1	1			1
196	12.2	1		89											1	1	1			1
197	6.3	1		93	1										1				1
198	9.8	1		86	1										1		1			1
199	13.1	1		70											1				1
200	5.6	1		97											1				1
201	9.5	1		89	1											1	1			1
202	6.8	1		82												1	1			1
203	7.9	1		50	1										1				1
204	11.4	1		65	1											1	1			1
205	7.3	1		82											1		1		1
206	6.4	1		75											1	1	1			1
207	7.1		1	70	1											1				1
208	10.4		1	69	1											1					1
209	6.9	1		86	1											1	1			1
210	6.4	1		37	1										1		1			1
211	9.1	1		60											1	1	1				1
212	8	1		86	1											1					1
213	7.3	1		78											1		1		1
214	6.4		1	76		1				1									1
		172	42		102	23	0	3	20	46	6	6	2	14	112	92	123	18	78	116	20

## Sheet: CT, DM
	Demographics					Unusual findings							Usual findings					Location			Distribution
		Gender				Primary TB			Others
Case No.	HbA1C (%)	Male	Female	Age	Ever smoking	Segmental or lobar consolidation	LAP (short-axis diameter > 10mm)	Pleural effusion	Miliary lesions	Pericardial effusion	Large noncavitary nodules/masses (>1cm)	> 1 cavity in one lesion	Centrilobular nodules	Tree-in-bud opacities	Single cavitary nodule/mass	Satellite nodules	Acinar or lobular nodules	Usual predominant	Unusual predominant	Mixed	All lobes involvement
1	12.9	1		89		1		1		1	1	1		1	1		1			1	1
2	8.8	1		76	1												1	1
3	10.6	1		80			1	1			1						1			1
4	11.1	1		92				1	1					1			1			1	1
5	7.2	1		53	1			1		1			1	1	1	1	1			1	1
6	6.8		1	58	1						1		1	1					1
7	11.2	1		66	1	1		1					1						1
8	6.4	1		60	1	1													1
9	8.2	1		64	1									1				1
10	6.5	1		64	1								1	1			1	1
11	16.2	1		33	1	1											1		1		1
12	11.4	1		70							1						1			1
13	6.5	1		83		1	1	1										1
14	9.4	1		55	1	1	1	1				1	1	1			1			1	1
15	9.5	1		94	1	1	1	1			1						1			1	1
16	7	1		53	1								1	1	1	1	1	1
17	9.9	1		62											1	1		1
18	8.5		1	48		1		1									1		1		1
19	12.9		1	52								1			1					1	1
20	12		1	63	1		1				1	1		1	1	1	1	1
21	7.2	1		74	1												1		1
22	5.7	1		56	1									1	1	1	1	1
23	9.3	1		57	1		1	1						1		1	1		1
24	11.6	1		37	1	1						1		1	1		1			1	1
25	7.6		1	87									1	1		1	1			1	1
26	6.8		1	42									1	1				1
27	9.4	1		87			1	1									1		1
28	6.9		1	66	1		1						1		1	1	1	1
29	11.3	1		74										1	1	1	1	1
30	7.8	1		62		1									1	1	1			1
31	14.5	1		71	1	1	1	1			1		1	1		1			1		1
32	10.5		1	94			1						1	1		1	1			1
33	6.8		1	77		1		1											1
34	7.7	1		76	1	1		1					1			1	1			1	1
35	13.3	1		39											1	1		1
36	7.6	1		81									1	1			1			1	1
37	10.9	1		67			1					1	1	1	1	1	1			1
38	7.8	1		76		1							1	1		1	1	1
39	8.2	1		50			1	1		1			1	1			1		1		1
40	14.8		1	75	1									1	1		1			1	1
41	7.6	1		72	1	1	1	1					1	1		1	1			1	1
42	11.4	1		48							1			1	1	1	1	1
43	6.5	1		53		1					1								1
44	9.6	1		59	1						1	1	1	1	1	1	1			1
45	10.1	1		62	1	1		1	1				1	1			1			1	1
46	8.3	1		64		1	1				1			1		1	1		1		1
47	6.1		1	70							1		1	1		1	1	1
48	8.3		1	71	1				1											1	1
49	9.1		1	72		1													1
50	8.4		1	77			1		1		1				1		1			1	1
51	10.1		1	77		1								1			1		1
52	10.8	1		82		1					1						1	1			1
53	6.7	1		82		1							1	1					1		1
54	5.8	1		86											1	1	1	1
55	6.2		1	88		1													1
56	6.9	1		93	1	1		1												1
57	7.8	1		95		1								1	1		1			1	1
58	12.8		1	80		1						1		1	1	1	1			1	1
59	8.2	1		83	1									1	1	1	1			1	1
60	9.2	1		71	1										1	1		1
61	10.5	1		53		1									1		1		1		1
62	8.8		1	68			1	1					1				1			1	1
63	7.1	1		76	1						1					1	1	1
64	7.7	1		87		1													1		1
65	8.6	1		70	1											1	1	1
66	8.9	1		79	1	1		1									1			1
67	6.2	1		93	1	1											1			1
68	9.6		1	61							1			1		1			1
69	15.9		1	67		1					1	1		1		1	1		1		1
70	7.5		1	83				1						1			1			1
71	8.8	1		57								1		1			1	1
72	11.7	1		54									1	1	1	1	1	1			1
73	8.6		1	92		1											1	1
74	6.4		1	80									1	1				1
75	6.7	1		88			1										1		1
76	5.5	1		87				1					1	1				1
77	8.4	1		81				1								1	1	1
78	9	1		81	1	1		1						1		1	1	1
79	11.4	1		86	1							1		1				1
80	14.4	1		55		1		1				1		1		1			1
81	8.1	1		78		1														1	1
82	7.9	1		63	1						1					1		1
83	6.2	1		81				1												1
84	7.3	1		86				1									1	1
85	7.1	1		84	1						1		1	1			1	1
86	6.6	1		62	1										1			1
87	13.1	1		43	1	1		1					1	1		1	1			1
88	6.3	1		49	1								1	1	1	1	1	1			1
89	9.5	1		57		1	1	1		1	1	1	1	1	1	1	1			1	1
90	8.4	1		84										1		1	1	1
91	11.8	1		58	1		1				1	1	1	1	1	1	1	1			1
92	5.4	1		29							1			1		1	1	1
93	8	1		77		1						1					1			1
94	8.3	1		88	1	1		1								1	1			1	1
95	12.9	1		50		1					1	1	1				1			1	1
96	5.6		1	84		1						1		1					1
97	6.3	1		71	1									1			1	1
98	5.8	1		86										1	1		1			1	1
99	12.2	1		72	1	1					1						1	1
100	6.8	1		85	1	1		1						1						1	1
101	11.1	1		62		1						1	1	1		1	1		1
102	10.2	1		59							1								1
103	15.4	1		50	1	1					1	1	1	1		1	1			1	1
104	13.1	1		69	1	1	1	1				1	1	1		1	1		1
105	6.8	1		87									1				1	1
106	9.7	1		82		1							1	1	1	1	1		1
107	8.9	1		83		1							1						1
108	7.9	1		62	1	1					1			1	1		1	1			1
109	9.8	1		71		1					1	1	1	1		1	1			1	1
110	7		1	64		1		1				1	1	1		1	1			1	1
111	7.9	1		49	1						1		1		1		1	1
112	9	1		73	1	1			1		1		1	1	1		1			1	1
113	7.2	1		64											1			1
114	12.2	1		89		1		1			1	1	1	1	1	1	1			1	1
115	9.8	1		86	1									1			1			1
116	13.1	1		70							1					1		1
117	9.5	1		89	1	1						1		1			1	1			1
118	7.9	1		50	1						1								1
119	11.4	1		65	1	1					1	1	1	1			1			1	1
120	6.4	1		75		1		1					1	1		1	1			1	1
121	10.4		1	69	1	1		1		1				1			1			1	1
122	9.1	1		60		1	1	1			1	1		1	1	1	1			1	1
123	8	1		86	1	1											1			1	1
		97	26		54	59	21	37	5	5	35	26	44	69	36	51	88	44	30	49	50
