# Supplementary material for: The impact of glycemic status on radiological manifestations of pulmonary tuberculosis in diabetic patients
Source: PLoS One. 2017 Jun 19;12(6):e0179750. doi: 10.1371/journal.pone.0179750 (PMC5476287; doi:10.1371/journal.pone.0179750)
Supplement: S2 Table — Raw data of TB group. Excel table containing gender, age, smoking status, and CXR and thoracic CT scan findings of PTB patients without DM (TB group). (XLSX) [file pone.0179750.s002.xlsx]

## Sheet: CXR, non-DM
	Demographics				Unusual findings									Usual findings				Extent
	Gender				Primary TB pattern					Others
Case No.	Male	Female	Age	Ever smoking	Lower lung field TB alone	LAP alone	Pleural effusion alone	> 1 of them	Total	Miliary lesions	Disseminated lesions	Negative	Total	Fibronodular lesion without cavitation	Patchy heterogeneous consolidation	Bronchogenic spreading	Tuberculoma	Minimal	Moderately advanced	Far advanced
1	1		89	1										1		1		1
2	1		73	1										1			1	1
3	1		80											1	1	1			1
4	1		93	1	1				1						1	1			1
5	1		51											1		1	1		1
6		1	58	1	1				1						1	1			1
7	1		67		1				1						1	1			1
8	1		59	1										1		1		1
9	1		63											1	1			1
10	1		63	1											1				1
11	1		30											1		1		1
12	1		71											1				1
13		1	57											1		1			1
14	1		85	1										1		1		1
15	1		51											1	1	1			1
16	1		92	1											1	1			1
17	1		52	1											1	1			1
18	1		63	1											1	1			1
19		1	49	1	1				1						1	1			1
20		1	50											1		1		1
21		1	59	1										1		1		1
22	1		73	1											1	1			1
23		1	42												1	1			1
24	1		53	1										1				1
25		1	81	1											1			1
26		1	73													1		1
27	1		46											1				1
28	1		55	1										1	1			1
29	1		37	1						1			1			1			1
30		1	85								1		1		1	1			1
31		1	42				1		1										1
32	1		83											1				1
33		1	71	1										1				1
34	1		73											1	1	1			1
35	1		64	1										1		1			1
36	1		67		1				1					1	1				1
37		1	93												1			1
38		1	73											1				1
39	1		74	1											1				1
40	1		55											1	1			1
41	1		70	1										1	1			1
42	1		36												1	1		1
43	1		81	1										1				1
44	1		81	1										1	1	1			1
45	1		72											1				1
46	1		66											1		1		1
47	1		76											1	1				1
48	1		80	1										1		1			1
49	1		48											1		1			1
50	1		91	1										1			1	1
51		1	87											1	1	1			1
52	1		78				1		1										1
53	1		91											1		1		1
54	1		60	1										1				1
55	1		63	1										1		1		1
56	1		83											1			1		1
57	1		86											1	1	1			1
58	1		85	1										1				1
59	1		67	1	1				1									1
60	1		45	1										1	1	1			1
61	1		93					1	1										1
62	1		86	1										1				1
63	1		68	1										1	1	1			1
64	1		84											1				1
65		1	79												1				1
66	1		72											1		1		1
67	1		88											1		1		1
68	1		87											1	1				1
69	1		89	1										1	1			1
70	1		86					1	1										1
71	1		86	1	1				1										1
72	1		57	1										1					1
73	1		72	1										1		1		1
74	1		90	1										1				1
75		1	75											1				1
76		1	78	1	1				1									1
77		1	62											1	1	1			1
78	1		78											1	1	1	1		1
79		1	80	1										1		1			1
80	1		85											1				1
81	1		78	1										1		1		1
82	1		90											1	1	1			1
83	1		79	1										1				1
84	1		50	1											1			1
85	1		64	1											1	1			1
86	1		87													1		1
87	1		85											1	1			1
88		1	59											1		1		1
89	1		60	1												1		1
90	1		83				1		1										1
91	1		84	1										1		1			1
92	1		84				1		1										1
93	1		53	1										1		1			1
94	1		82											1				1
95	1		79											1		1			1
96	1		69	1										1					1
97	1		32											1				1
98	1		59	1										1	1			1
99	1		86											1		1			1
100	1		85											1		1		1
101	1		77											1		1			1
102		1	99												1			1
103	1		86											1	1			1
104	1		55	1							1		1							1
105	1		90											1				1
106	1		47	1										1				1
107		1	70		1				1									1
108	1		55	1										1	1				1
109	1		33											1				1
110	1		87	1										1				1
111	1		79	1											1					1
112	1		76											1				1
113		1	89											1		1		1
114	1		86											1		1			1
115		1	73											1				1
116	1		83	1										1				1
117	1		93											1		1		1
118	1		84	1										1	1	1			1
119	1		91	1			1		1									1
120	1		86												1	1			1
121	1		64	1										1	1	1			1
122		1	70											1			1	1
123	1		62	1											1			1
124		1	81							1			1							1
125	1		74	1	1				1									1
126	1		83												1	1			1
127	1		83	1										1				1
128	1		77												1	1			1
129	1		76	1										1				1
130	1		76											1	1	1		1
131	1		71	1										1				1
132	1		73												1			1
133	1		56											1				1
134	1		54	1										1		1		1
135	1		86												1			1
136	1		53		1				1									1
137		1	78							1			1							1
138	1		51	1											1		1		1
139	1		54	1										1				1
140	1		87											1				1
141	1		83											1	1	1		1
142	1		93	1										1		1		1
143	1		85											1				1
144	1		77												1		1		1
145	1		58											1		1		1
146	1		29													1		1
147	1		83	1										1		1			1
148	1		101											1	1	1		1
149	1		79												1			1
150	1		83	1											1	1			1
151	1		61												1	1			1
152	1		95	1										1	1	1			1
153	1		83												1	1			1
154	1		82												1	1			1
155		1	69		1				1									1
156		1	62											1	1	1			1
157	1		65	1										1				1
158	1		54	1										1		1		1
159	1		61	1										1	1	1			1
160	1		91											1	1			1
161		1	82											1	1	1			1
162	1		86		1				1										1
163	1		44												1	1		1
164	1		78											1		1		1
165	1		87											1	1				1
166	1		50	1										1	1	1			1
167	1		86											1				1
168	1		85											1	1			1
169	1		95	1										1				1
170		1	80											1	1	1		1
171	1		85					1	1										1
172	1		73	1											1			1
173	1		85											1	1			1
174		1	69											1				1
175	1		86											1				1
176	1		60	1												1		1
177	1		84	1			1		1									1
178	1		74							1			1						1
179	1		66	1										1		1		1
180	1		91												1	1		1
181	1		63	1			1		1										1
182	1		83	1										1				1
183	1		20					1	1										1
184	1		47	1										1				1
185	1		63											1	1	1		1
186		1	66	1						1			1						1
187		1	87											1				1
188	1		71	1										1	1	1			1
189	1		80	1										1		1		1
190	1		76	1										1	1	1	1		1
191	1		77	1				1	1									1
192	1		85											1	1	1			1
193	1		45	1										1				1
194		1	77											1	1	1		1
195	1		87	1										1				1
196	1		60	1											1			1
197	1		34												1	1		1
198	1		87	1				1	1										1
199	1		55											1	1	1			1
200	1		88	1										1	1			1
201		1	84												1	1			1
202	1		84					1	1										1
203	1		64											1		1		1
204	1		86											1				1
205	1		66	1	1				1										1
206		1	84											1	1	1			1
207	1		74	1										1	1	1			1
208		1	63					1	1										1
209	1		84											1				1
210		1	90											1				1
211		1	94							1			1							1
212		1	70	1										1		1		1
213		1	65	1										1				1
214	1		69												1			1
	172	42		95	14	0	7	8	29	6	2	0	8	138	87	98	9	122	87	5

## Sheet: CT, non-DM
	Demographics				Unusual findings							Usual findings					Location			Distribution
	Gender				Primary TB pattern			Others
Case No.	Male	Female	Age	Ever smoking	Segmental or lobar consolidation	LAP (short-axis diameter > 10mm)	Loculated pleural effusion/thickening	Miliary lesions	Pericardial effusion	Large noncavitary nodules/masses (>1cm)	> 1 cavity in one lesion	Centrilobular nodules	Tree-in-bud opacities	Single cavitary nodule/mass	Satellite nodules	Acinar or lobular nodules	Usual predominant	Unusual predominant	Mixed	All lobes involvement
1	1		90	1						1			1		1	1	1
2	1		77									1	1	1	1		1
3	1		80									1	1		1				1	1
4	1		93	1	1							1	1		1	1		1
5	1		51		1		1				1	1	1	1	1	1	1			1
6		1	58	1	1							1	1		1	1		1
7	1		66		1								1		1	1		1
8	1		59	1									1			1	1
9	1		63	1			1						1		1	1	1
10	1		64	1		1						1	1		1	1	1			1
11	1		38										1			1	1
12	1		70	1						1			1		1	1	1
13	1		85	1								1	1			1	1
14	1		55										1	1	1	1	1
15	1		92	1	1							1	1		1	1		1		1
16	1		52								1	1	1	1	1	1	1			1
17	1		61										1	1	1	1	1
18		1	49										1	1	1		1
19		1	50									1	1		1	1	1
20		1	59	1									1		1	1	1
21	1		73				1				1	1	1		1	1	1
22	1		53	1									1	1	1	1	1
23	1		57							1			1	1	1	1	1
24	1		36		1								1			1	1
25		1	85		1							1	1		1	1			1	1
26		1	42				1											1
27	1		83										1			1	1
28		1	71										1		1	1	1
29	1		74	1	1		1						1			1			1	1
30	1		62							1		1	1				1
31	1		73	1	1							1	1		1	1	1
32		1	93										1		1	1	1
33		1	80	1	1												1
34	1		80										1				1
35	1		46									1			1		1
36	1		81	1									1		1	1	1
37	1		67		1								1		1	1			1
38	1		80	1									1		1	1	1
39	1		51							1					1	1	1
40		1	73			1						1	1				1
41	1		73		1	1							1		1	1		1
42	1		47	1		1						1	1						1	1
43	1		53	1								1	1	1	1	1			1	1
44	1		60										1			1	1
45	1		63									1	1	1	1	1	1
46	1		64	1	1							1	1		1	1	1			1
47		1	70													1		1
48		1	70							1			1		1	1	1			1
49		1	74				1										1
50		1	78			1						1					1
51		1	78					1											1	1
52	1		86										1		1	1			1	1
53	1		84	1			1					1					1
54	1		86		1											1			1	1
55		1	87										1			1			1	1
56	1		93		1							1						1
57	1		95	1									1			1	1
58		1	80	1	1									1		1		1		1
59	1		85												1	1	1
60	1		72									1	1		1	1	1
61	1		55	1			1									1	1
62		1	66					1											1	1
63	1		76	1								1			1	1	1
64	1		86	1												1	1
65	1		69		1		1										1
66	1		78									1	1	1	1	1	1
67	1		82										1			1	1
68	1		91	1												1	1
69		1	59					1											1	1
70		1	69										1		1	1	1
71		1	81					1											1	1
72	1		57										1	1	1	1	1
73	1		55	1	1											1	1			1
74		1	90										1				1
75		1	78										1			1			1	1
76	1		90									1	1			1	1
77	1		87										1			1	1
78	1		79			1						1	1		1	1	1
79	1		79		1			1											1	1
80	1		88									1	1	1	1	1			1
81	1		56	1	1											1	1
82	1		81		1								1			1	1			1
83	1		62	1												1	1
84	1		83	1								1	1		1	1	1
85	1		86	1	1						1		1	1	1	1		1
86	1		84										1				1
87	1		63									1	1		1	1	1
88	1		45	1									1		1	1	1
89	1		47	1									1			1	1
90	1		55	1												1	1
91	1		84				1						1			1	1
92	1		62	1						1			1			1			1
93	1		33	1									1				1
94	1		77		1							1	1			1			1	1
95	1		87	1	1						1					1	1
96	1		50	1	1					1			1			1	1
97	1		84	1			1						1			1			1	1
98		1	88	1						1		1			1	1	1
99	1		74							1		1	1		1	1		1		1
100	1		86										1			1	1
101	1		72	1									1	1	1		1
102	1		85										1		1	1		1		1
103	1		60										1			1	1
104	1		59										1			1	1
105	1		47	1								1	1	1	1	1	1
106	1		68		1		1					1				1	1
107	1		87	1	1	1	1											1
108	1		60	1									1	1	1	1	1
109	1		70										1	1	1	1	1
110		1	63			1			1			1	1						1	1
111	1		53		1								1		1	1			1
112	1		76										1			1	1
113	1		66	1	1											1			1
114	1		89	1	1													1
115	1		85		1							1	1	1	1	1	1
116	1		71		1	1	1												1
117	1		87									1	1		1	1	1
118	1		51		1								1	1	1	1	1
119	1		64										1	1	1	1	1
120	1		76								1		1	1	1	1	1
121		1	70	1								1	1			1	1
122	1		60	1									1			1	1
123	1		86							1		1	1	1	1	1	1
	97	26		48	33	9	14	5	1	11	6	41	90	24	61	95	86	14	23	28
