# Supplementary material for: The impact of glycemic status on radiological manifestations of pulmonary tuberculosis in diabetic patients
Source: PLoS One. 2017 Jun 19;12(6):e0179750. doi: 10.1371/journal.pone.0179750 (PMC5476287; doi:10.1371/journal.pone.0179750)
Supplement: S3 Table — Raw data. Excel table containing gender, age, smoking status, HbA1c level, and CXR findings of diabetic PTB patients dividing into controlled with HbA1C < 8% and uncontrolled with HbA1C > 8%. (XLSX) [file pone.0179750.s003.xlsx]

## Sheet: HbA1c<=8%
	Demographics					Unusual findings									Usual findings				Extent
		Gender				Primary TB					Others
Case No.	HbA1C (%)	Male	Female	Age	Ever smoking	Lower lung field TB alone	LAP alone	Pleural effusion alone	> 1 of them	Total	Miliary lesions	Disseminated lesions	Negative	Total	Fibronodular lesion without cavitation	Patchy heterogeneous consolidation	Bronchogenic spreading	Tuberculoma	Minimal	Moderately advanced	Far advanced
5	7.2	1		53	1											1	1			1
6	6.8		1	58	1	1				1						1	1			1
8	6.4	1		60	1	1				1						1			1
10	6.5	1		64	1										1				1
14	6.5	1		83												1	1				1
17	7	1		53	1											1	1		1
22	7.2	1		74	1											1			1
24	5.7	1		56	1												1	1	1
25	6.3		1	83		1				1						1			1
30	7.6		1	87											1	1	1		1
31	6.8		1	42	1										1				1
33	6.9		1	66	1										1	1	1			1
35	7.8	1		62											1			1	1
38	6.8		1	77					1	1						1				1
39	7.7	1		76	1				1	1					1	1	1			1
43	7.1	1		81					1	1						1	1		1
44	7.6	1		81	1	1				1					1	1	1			1
45	7.6	1		72	1	1				1					1	1	1			1
47	7.8	1		76	1										1	1	1			1
50	6	1		90	1										1				1
53	6.5	1		53		1				1										1
60	7.5	1		67	1										1		1		1
61	6.1		1	70											1		1		1
67	7.3	1		78	1										1	1	1			1
68	7		1	80											1	1				1
70	6.7	1		82											1	1	1			1
72	7.6	1		83	1											1	1			1
73	7.1	1		84					1	1										1
74	6.3	1		84	1										1					1
75	8	1		86	1											1	1			1
76	5.8	1		86	1										1				1
77	6.2		1	88		1				1										1
78	6.2	1		87													1		1
80	7.6		1	90											1	1	1			1
81	6.7	1		90					1	1										1
82	5.5		1	92											1		1			1
83	6.9	1		93	1										1	1	1			1
85	7.8	1		95	1										1	1	1			1
86	7.1	1		96											1	1	1			1
87	6.1		1	83												1	1			1
90	7.8	1		84											1	1			1
92	6.6	1		87											1		1			1
93	6.4	1		80													1		1
97	7.7	1		87											1				1
98	5.8	1		75	1										1		1			1
99	7.1	1		76	1										1				1
100	6.7	1		53	1										1				1
102	7.7	1		87												1	1		1
104	6.2	1		71							1			1							1
106	6.6	1		83											1		1		1
107	6.2	1		93	1										1	1	1			1
114	7.5		1	83													1			1
116	7.6	1		54	1										1			1	1
117	6	1		85											1				1
118	6.8	1		84	1										1		1		1
121	6.4		1	80												1				1
122	6.7	1		88											1		1		1
124	5.5	1		87	1											1	1			1
135	7.9	1		63	1										1			1	1
136	6.6		1	81											1	1				1
137	6.2	1		81				1		1										1
139	7.3	1		86											1		1		1
140	7.1	1		84	1										1		1		1
142	6.6	1		62	1										1				1
145	6.3	1		49	1										1		1			1
146	7.1		1	72											1		1		1
150	7.5	1		85											1	1	1		1
153	7.7	1		80	1	1				1									1
156	5.4	1		29											1				1
158	8	1		77												1	1			1
162	6.3	1		86											1				1
164	8	1		87											1		1			1
165	5.2	1		82											1	1	1			1
166	5.6		1	84												1				1
167	8	1		78	1										1		1		1
168	6.3	1		71	1										1				1
169	5.8	1		86											1		1			1
171	6.8	1		85	1											1	1			1
174	8	1		83		1				1									1
177	8	1		59														1	1
178	5.6	1		72	1	1				1										1
179	6.8	1		87											1				1
180	6.8	1		76	1				1	1									1
184	8	1		91	1										1		1			1
185	7.9	1		62	1										1		1	1		1
186	8	1		30												1	1			1
189	7		1	64											1	1	1			1
190	7.9	1		49	1										1			1	1
194	7.2	1		64														1	1
197	6.3	1		93	1										1				1
200	5.6	1		97											1				1
202	6.8	1		82												1	1			1
203	7.9	1		50	1										1				1
205	7.3	1		82											1		1		1
206	6.4	1		75											1	1	1			1
207	7.1		1	70	1											1				1
209	6.9	1		86	1											1	1			1
210	6.4	1		37	1										1		1			1
212	8	1		86	1											1					1
213	7.3	1		78											1		1		1
214	6.4		1	76		1	0			1		0	0						1
		81	20		48	11	0	1	6	18	1	0	0	1	61	43	56	8	49	49	3

## Sheet: HbA1c >8%
	Demographics					Unusual findings									Usual findings				Extent
		Gender				Primary TB					Others
Case No.	HbA1C (%)	Male	Female	Age	Ever smoking	Lower lung field TB alone	LAP alone	Pleural effusion alone	> 1 of them	Total	Miliary lesions	Disseminated lesions	Negative	Total	Fibronodular lesion without cavitation	Patchy heterogeneous consolidation	Bronchogenic spreading	Tuberculoma	Minimal	Moderately advanced	Far advanced
1	12.9	1		89								1		1		1	1				1
2	8.8	1		76	1												1		1
3	10.6	1		80												1	1			1
4	11.1	1		92							1			1							1
7	11.2	1		66	1				1	1						1					1
9	8.2	1		64	1										1				1
11	16.2	1		33	1	1				1						1				1
12	11.4	1		70												1		1	1
13	10.5		1	57													1			1
15	9.4	1		55	1				1	1						1	1				1
16	9.5	1		94	1				1	1						1	1			1
18	9.9	1		62											1			1	1
19	10.6		1	48					1	1					1	1				1
20	12.9		1	52													1	1		1
21	12		1	63	1										1		1			1
23	12.8		1	42		1				1					1		1			1
26	14.8		1	75	1	1				1					1				1
27	8.2	1		48											1				1
28	9.3	1		57	1										1	1	1			1
29	11.6	1		37	1				1	1						1	1			1
32	9.4	1		87					1	1						1				1
34	11.3	1		74											1	1	1			1
36	14.5	1		71	1				1	1					1	1	1			1
37	10.5		1	94					1	1					1		1			1
40	13.5	1		53		1				1						1	1			1
41	10.2	1		68	1											1	1			1
42	13.3	1		39											1			1	1
46	10.9	1		67		1				1					1	1				1
48	12.5	1		76					1	1							1			1
49	8.2	1		50	1										1	1	1			1
51	9.2	1		27												1	1			1
52	11.4	1		48	1											1	1			1
54	9.6	1		59	1											1	1			1
55	9.4	1		60											1		1			1
56	10.1	1		62	1						1			1		1					1
57	10.4	1		62				1		1										1
58	8.6	1		63	1	1				1										1
59	8.3	1		64											1	1	1			1
62	8.3		1	71	1						1			1							1
63	11.5	1		73											1		1			1
64	9.1		1	72	1	1				1									1
65	8.4		1	77							1			1							1
66	10.1		1	77					1	1									1
69	10.8	1		82	1											1	1	1		1
71	10.8	1		84											1		1			1
79	8.6	1		87											1		1			1
84	13.7	1		93								1		1	1	1	1				1
88	12.8		1	80											1	1	1				1
89	8.8	1		77	1											1	1			1
91	8.2	1		83	1												1			1
94	9.2	1		71	1										1				1
95	10.5	1		53								1		1		1	1				1
96	8.8		1	68	1											1	1			1
101	10.1	1		83	1							1		1		1	1				1
103	8.6	1		70	1										1	1			1
105	8.9	1		79	1											1	1			1
108	10.4		1	66												1	1			1
109	9.9	1		80	1											1			1
110	9.6		1	61											1			1	1
111	8.1	1		83											1				1
112	15.9		1	67	1										1		1	1		1
113	10.9	1		84				1		1									1
115	8.8	1		57	1											1	1			1
119	11.7	1		54	1										1		1		1
120	8.6		1	92											1	1	1			1
123	16.4	1		80	1										1	1					1
125	8.4	1		81	1										1					1
126	8.1	1		65	1										1		1		1
127	9	1		81	1												1			1
128	11.4	1		86	1													1	1
129	14.4	1		55													1			1
130	8.1	1		78													1			1
131	9.3	1		98	1	1				1										1
132	8.5	1		25		1				1									1
133	9	1		77								1		1						1
134	9.3	1		85									1	1					1
138	12.5		1	62					1	1										1
141	10.4	1		54											1	1	1			1
143	13.1	1		43	1											1	1				1
144	9	1		73											1		1			1
147	9.5	1		44	1										1		1			1
148	9.5	1		57												1	1			1
149	13.1	1		85	1	1				1										1
151	8.9	1		91	1										1	1	1			1
152	12.5	1		81											1		1		1
154	8.4	1		84											1				1
155	11.8	1		58	1										1		1	1		1
157	8.2	1		59											1		1		1
159	9.2		1	57	1				1	1										1
160	8.5	1		86													1			1
161	8.3	1		88	1				1	1										1
163	12.9	1		50	1											1	1	1		1
170	12.2	1		72	1										1	1	1			1
172	11.1	1		62		1				1										1
173	10.2	1		59									1	1					1
175	15.4	1		50	1							1		1	1		1				1
176	13.1	1		69	1										1	1	1			1
181	9.6	1		88											1				1
182	9.7	1		82		1				1										1
183	8.9	1		83											1		1		1
187	9.1		1	90											1				1
188	9.8	1		71													1			1
191	14.5	1		81					1	1										1
192	8.3		1	94											1		1		1
193	9.7	1		73	1						1			1							1
195	10.2	1		58	1										1	1	1			1
196	12.2	1		89											1	1	1			1
198	9.8	1		86	1										1		1			1
199	13.1	1		70											1				1
201	9.5	1		89	1											1	1			1
204	11.4	1		65	1											1	1			1
208	10.4		1	69	1											1					1
211	9.1	1		60			0								1	1	1				1
		91	22		54	12	0	2	14	28	5	6	2	13	51	49	67	10	29	67	17
